# Supplementary material for: Epigenome-wide association studies of meat traits in Chinese Yorkshire pigs highlights several DNA methylation loci and genes
Source: Front Genet. 2023 Jan 4;13:1028711. doi: 10.3389/fgene.2022.1028711 (PMC9845630; doi:10.3389/fgene.2022.1028711)
Supplement: Supplementary file 1 [file Table2.XLSX]

## Sheet: Sheet1
Supplementary Table 2 The average methylation level of significant CpG sites
CpG site	Chromosome	Position	Methylation level
cpg301073	2	5783171	0.966625
cpg301059	2	5783071	0.967828
cpg301055	2	5783024	0.911891
cpg301058	2	5783070	0.972348
cpg301066	2	5783114	0.940222
cpg301054	2	5783023	0.898508
cpg301072	2	5783170	0.970298
cpg1802985	9	40844891	0.106159
cpg2272837	12	36261646	0.804394
cpg2270611	12	35340816	0.804
cpg2252750	12	22395823	0.0864027
cpg2820181	16	77445768	0.967889
cpg2820178	16	77445749	0.983923
cpg2820182	16	77445775	0.843716
cpg2820179	16	77445750	0.978285
