# Supplementary material for: Epigenome-wide association studies of meat traits in Chinese Yorkshire pigs highlights several DNA methylation loci and genes
Source: Front Genet. 2023 Jan 4;13:1028711. doi: 10.3389/fgene.2022.1028711 (PMC9845630; doi:10.3389/fgene.2022.1028711)
Supplement: Supplementary file 3 [file Table3.XLSX]

## Sheet: Sheet1
Supplementary Table 3 Summary of enrichment analysis for candidate genes.
Category	Term	Genes	PValue
GO:0046600	negative regulation of centriole replication	TRIM37, RBM14	0.00237224
GO:0051865	protein autoubiquitination	RNFT1, TRIM37	0.0235122
